# Supplementary material for: A ferrocene-containing nucleoside analogue targets DNA replication in pancreatic cancer cells
Source: Metallomics. 2022 Jun 11;14(7):mfac041. doi: 10.1093/mtomcs/mfac041 (PMC9320222; doi:10.1093/mtomcs/mfac041)
Supplement: mfac041_Supplemental_Files [file mfac041_supplemental_files.zip]

Archive with 8 entries (8 files):
- SupplFig1_pdf.pdf
- SupplFig2_pdf.pdf
- SupplFig3_pdf.pdf
- SupplFig4_pdf.pdf
- SupplFig5_pdf.pdf
- SupplFig6_pdf.pdf
- SupplFig7_pdf.pdf
- Supplementary_Methods_pdf.pdf
